# Supplementary material for: Increased Expression of Anaphylatoxin C5a-Receptor-1 in Neutrophils and Natural Killer Cells of Preterm Infants
Source: Int J Mol Sci. 2023 Jun 19;24(12):10321. doi: 10.3390/ijms241210321 (PMC10299388; doi:10.3390/ijms241210321)
Supplement: Supplementary file 1 [file ijms-24-10321-s001.zip]

Archive with 2 entries (2 files):
- Supplementary Figure S3.pdf
- Supplementary Figures S1 and S2.pdf
